# Supplementary material for: Cardiopulmonary Bypass-Induced IL-17A Aggravates Caspase-12-Dependent Neuronal Apoptosis Through the Act1-IRE1-JNK1 Pathway
Source: Biomolecules. 2025 Aug 6;15(8):1134. doi: 10.3390/biom15081134 (PMC12384059; doi:10.3390/biom15081134)
Supplement: Supplementary file 1 [file biomolecules-15-01134-s001.zip]

Archive with 1 entries (1 files):
- biomolecules-3711573-supplementary.pdf
